# Supplementary material for: New Insights into Capsicum spp Relatedness and the Diversification Process of Capsicum annuum in Spain
Source: PLoS One. 2014 Dec 29;9(12):e116276. doi: 10.1371/journal.pone.0116276 (PMC4278865; doi:10.1371/journal.pone.0116276)
Supplement: S1 Table — Code, species, common name and origin of the Capsicum accessions selected from the BGHZ (Zaragoza, Spain). (XLSX) [file pone.0116276.s003.xlsx]

## Sheet: Table S1
Accession	Species	Common name	Origin
C1	C. annuum	PI201234	USA
C3	C. annuum	Israel CMV	Israel
C51	C. annuum	VYUCO	Argentina
C66	C. annuum	S-20-1BIS	India
C75	C. annuum	PI201232	USA
C87	C. annuum	Chili de árbol	Mexico
C94	C. annuum	Tipo jalapeño	Mexico
C106	C. annuum	Podorok Moldovii	Moldavia
C204	C. annuum	Chile de árbol	Mexico
C96	C. annuum	Tipo de Árbol 810-1	Mexico
C141	C. annuum	Chili Serrano	Mexico
C160	C. annuum	Piñeira	Spain (North)
C177	C. annuum	Punxín	Spain (North)
C208	C. annuum	Blanco Rosal	Spain (North)
C224	C. annuum	Arnoia	Spain (North)
C226	C. annuum	Couto	Spain (North)
C266	C. annuum	Padrón	Spain (North)
C268	C. annuum	Oimbra	Spain (North)
C270	C. annuum	Couto Grande	Spain (North)
C282	C. annuum	Mougán	Spain (North)
C331	C. annuum	Vilanova	Spain (North)
C214	C. annuum	Guindilla amarilla Ibarra	Spain (North)
C341	C. annuum	Jariza	Spain (South)
C429	C. annuum	Pimiento de Arnoia	Spain (North)
C430	C. annuum	Pimiento del Bierzo	Spain (North)
C431	C. annuum	Bola de Murcia	Spain (South)
C432	C. annuum	Pimiento de Couto	Spain (North)
C433	C. annuum	Pimiento de Padrón	Spain (North)
C434	C. annuum	Pimiento de Luzea	Spain (North)
C435	C. annuum	Pimiento de Oimbra	Spain (North)
C436	C. annuum	Padrón comercial	Spain (North)
C437	C. annuum	Piquillos de Lodosa	Spain (Center)
BGHZ82	C. annuum	Guindilla del jardín	Spain (Canary Islands)
BGHZ97B	C. annuum	Guindilla blanca	Spain (Center)
BGHZ99	C. annuum	Guindilla murciana	Spain (South)
BGHZ104	C. annuum	Pimiento del piquillo	Spain (Center)
BGHZ106	C. annuum	Pimiento ocal	Spain (South)
BGHZ181	C. annuum	Pimiento choricero	Spain (North)
BGHZ215	C. annuum	Guindilla Fresno	Spain (North)
BGHZ280	C. annuum	Guindilla	Spain (Center)
BGHZ284	C. annuum	Guindilla amarilla	Spain (North)
BGHZ447	C. annuum	Guindilla	Spain (Center)
BGHZ966	C. annuum	Pimiento picante	Spain (South)
BGHZ969	C. annuum	Pimiento bolillos	Spain (Center)
BGHZ1114	C. annuum	Pimiento pebreteras	Spain (Canary Islands)
BGHZ1174	C. annuum	Pimiento grande de plaza	Spain (Center)
BGHZ1374	C. annuum	Pimiento colorado picante	Spain (South)
BGHZ1753	C. annuum	Guindilla larguilla	Spain (Center)
BGHZ2169	C. annuum	Pimiento picante blanco	Spain (South)
BGHZ3269	C. annuum	Bolilla picante	Spain (South)
C143	C. chinense	PI159235	Spain
C159	C. chinense	G-313	Costa Rica
C231	C. chinense	2004	Peru
C275	C. chinense	82173	USA
C276	C. chinense	Mishme	Unknown
C366	C. chinense	Habenero oranje	Korea
C370	C. chinense	30080	New Mexico
C371	C. chinense	Habenero mild	New Mexico
C401	C. chinense	Habenero rojo	Cuba
C402	C. chinense	Habenero amarillo	Cuba
C404	C. chinense	Habenero dulce	Cuba
C449	C. chinense	Bhut jolokia	India
C28	C. chinense	RU72-194	Brazil
C83	C. chinense	RU72-241	Brazil
BGHZ3262	C. baccatum	Picante de estrella	Spain
C57	C. baccatum	-	Unknown
C70	C. baccatum	3_4	Peru
C130	C. baccatum	Escabeche	Peru
C131	C. baccatum	Escabeche P-5	Peru
C134	C. baccatum	Escabeche P-8	Peru
C135	C. baccatum	P-20	Peru
C137	C. baccatum	P-25	Peru
C209	C. baccatum	Cambuci	Brazil
C232	C. baccatum	1156	Peru
C323	C. baccatum	Ají amarillo escabeche	Peru
C103	C. frutescens	Tabasco	USA
C126	C. frutescens	-	Former Yugoslavia
C162	C. frutescens	G-8	Brazil
C163	C. frutescens	G-282	Brazil
C165	C. frutescens	G-285	Brazil
C166	C. frutescens	G-785	Unknown
C443	C. frutescens	PI645681	Australia
C452	C. frutescens	Shima	Japan
C60	C. pubescens	-	Guatemala
C139	C. pubescens	Rocoto Rojo P-2	Peru
C140	C. pubescens	P-30 (Rocoto)	Peru
C228	C. pubescens	1998	Peru
C342	C. pubescens	Chile Manzano	Mexico
C153	C. chacoense	G-761	Unknown
C154	C. chacoense	G-808	Unknown
C175	C. chacoense	P-358/81	Unknown
C176	C. chacoense	P-215/81	Unknown
C279	C. chacoense	SA185	Argentina
C280	C. chacoense	81144	Argentina
C441	C. chacoense	PI560944-01	Argentina
C178	C. eximium	P-470/80	Unknown
C438	C. eximium	944750228	Bolivia
C167	C. galapagoense	AC1501	Ecuador
C179	C. galapagoense	P-578/82	-
C306	C. cardenasii	165 904750136 G	Bolivia
C261	C. tovarii	9008	Peru
