# Supplementary material for: New Insights into Capsicum spp Relatedness and the Diversification Process of Capsicum annuum in Spain
Source: PLoS One. 2014 Dec 29;9(12):e116276. doi: 10.1371/journal.pone.0116276 (PMC4278865; doi:10.1371/journal.pone.0116276)
Supplement: S2 Table — Microsatellite markers evaluated for the genotyping of the Capsicum spp collection. (XLSX) [file pone.0116276.s004.xlsx]

## Sheet: Table S2
Marker name1	Chrom	Repeat	Source
Hpms1-139	1	(CT)2(AG)15	Lee et al. (2004)
Hpms1-281	1	(TTG)6	Lee et al. (2004)
Hpms1-148	1	(GA)14	Lee et al. (2004)
Hpms1-143	2	(AG)12	Lee et al. (2004)
CA514272*	2	(CCG)6	Stellari et al. (2011)
HpmsE089*	2	(CTT)5	Yi et al. (2006)
GPMS178	2	(ATT)19	Nagy et al. (2007)
Hpms1-173	3	(GA)16(TG)2	Lee et al. (2004)
EPMS472*	3	T16	Nagy et al. (2007)
Hpms1-111	3	(AAT)11	Lee et al. (2004)
AA840692	3	T20	Lee et al. (2004)
CAMS647	3	(TAT)6TG(TTA)3...(TAT)21	Minamiyama et al. (2006)
HpmsE016*	3	(TACA)3	Yi et al. (2006)
Hpms1-165	4	(GA)13	Lee et al. (2004)
HpmsAT2-14	4	(AAT)16IMP	Lee et al. (2004)
CAMS351	4	(TG)3…(AG)26	Minamiyama et al. (2006)
Hpms2-23	5	(TTG)7(GT)9	Lee et al. (2004)
HpmsE015*	5	(GCA)8	Yi et al. (2006)
GPMS113	5	(AT)20(AG)18	Nagy et al. (2007)
Hpms2-45	5	(TTG)9	Lee et al. (2004)
Hpms1-5	6	(AT)11(GT)17	Lee et al. (2004)
CA523558*	6	T20	Ben-Chaim et al. (2006)
HpmsE120*	6	(CCA)6	Yi et al. (2006)
CAMS864	7	(AGA)32	Minamiyama et al.(2006)
Hpms1-6	7	(AT)2(GT)4(AT)8	Lee et al. (2004)
HpmsCaSIG19	7	(CT)6(AT)8	Lee et al. (2004)
EPMS426*	7	(AT)15	Nagy et al. (2007)
Hpms1-155	8	AAA(TA)3CA(GA)21	Lee et al. (2004)
HpmsE004*	8	(CAT)13	Yi et al. (2006)
Hpms1-214	8	(GTTT)2(TTG)9	Lee et al. (2004)
EPMS310*	8	(CAT)13	Barchi et al. (2007)
EPMS342*	8	(CTT)7	Yi et al. (2006)
HpmsE145*	8	(TTA)4	Yi et al.(2006)
Hpms2-24	9	(CT)17(CA)5A21	Lee et al. (2004)
Hpms1-3	9	(AT)10(GT)12	Lee et al.(2004)
HpmsE082*	9	(ATC)5	Yi et al. (2006)
GPMS171	9	(TC)6…(TC)5…(TC)6	Nagy et al.(2007)
CAMS336	10	(TC)16	Minamiyama et al. (2006)
GPMS159	10	(TAA)20	Nagy et al. (2007)
HpmsE031*	10	(TC)6	Yi et al. (2006)
HpmsE013*	10	(T)20	Yi et al.(2006)
GP20068	10	-	DNALandmarks
Hpms2-21	10	(AT)11(AC)9	Lee et al. (2004)
CAMS405	11	(TC)18	Minamiyama et al.(2006)
HpmsE125*	11	(GA)6	Yi et al. (2006)
Hpms2-2	11	(GT)9	Lee et al. (2004)
GP20087	11	-	DNALandmarks
Hpms1-172	11	(GA)15	Lee et al. (2004)
CP10023	12	-	DNALandmarks
GPMS117	12	(ATT)19	Nagy et al. (2007)
HpmsE075*	12	(ACC)6	Yi et al. (2006)
GPMS008	12	(AT)9(GT)22	Nagy et al. (2007)
HpmsE128*	12	(ATC)5	Yi et al. (2006)
GPMS164	12	(ACC)5	Nagy et al. (2007)
GPMS197	12	(GA)3 (TAT)16	Nagy et al. (2007)
1EST-SSR are indicated with an asterisk
