# Supplementary material for: New Insights into Capsicum spp Relatedness and the Diversification Process of Capsicum annuum in Spain
Source: PLoS One. 2014 Dec 29;9(12):e116276. doi: 10.1371/journal.pone.0116276 (PMC4278865; doi:10.1371/journal.pone.0116276)
Supplement: S3 Table — Total number of alleles and range of allele sizes detected in the entire collection, number of alleles and rate of polymorphism detected in each species. The two numbers in brackets represent the number of unique alleles and the number of rare alleles, respectively. “Null” indicates the absence of amplification. (XLSX) [file pone.0116276.s005.xlsx]

## Sheet: Table S3
Marker	Total nº of alleles	Allele size (bp)	C. annuum	C. chinense	C. baccatum	C. frutescens	C. pubescens	C. chacoense	C. eximium	C. galapagoense	C. cardenasii	C. tovarii
			51	14	11	8	5	7	2	2	1	1
Hpms1-139	11	302-338	4 (0,0)	3 (0,0)	4 (0,1)	3 (0,0)	2 (1,0)	4 (1,0)	2 (0,0)	2 (0,0)	2 (0,0)	2 (0,0)
Hpms1-281	11	140-179	2 (1,1)	5 (1,0)	2 (0,0)	4 (1,0)	2 (0,0)	3 (2,0)	3 (0,0)	2 (0,0)	1 (0,0)	2 (0,0)
Hpms1-148	14	203-241	2 (0,0)	3 (1,0)	5 (1,1)	5 (1,0)	2 (1,0)	5 (2,0)	2 (1,0)	1 (0,0)	1 (0,0)	1 (0,0)
Hpms1-143	8	224-246	5 (1,1)	4 (1,0)	3 (0,0)	3 (0,0)	2 (0,0)	2 (0,0)	2 (0,0)	2 (0,0)	1 (0,0)	2 (0,0)
CA514272	5	256-277	3 (0,1)	3 (0,1)	2 (0,1)	3 (0,0)	2 (0,0)	3 (1,0)	2 (0,0)	2 (0,0)	1 (0,0)	null
HpmsE089	4	255-270	1 (0,0)	2 (0,0)	1 (0,0)	2 (0,0)	1 (1,0)	2 (0,0)	1 (0,0)	2 (0,0)	1 (0,0)	1 (0,0)
GPMS178	13	261-307	6 (1,2)	4 (1,0)	6 (0,0)	4 (0,0)	3 (0,0)	4 (1,0)	1 (0,0)	1 (0,0)	null	null
Hpms1-173	10	174-198	4 (0,0)	4 (2,0)	4 (0,0)	5 (0,0)	2 (0,0)	5 (0,0)	2 (1,0)	1 (0,0)	1 (0,0)	1 (0,0)
HpmsE016	15	166-220	8 (5,4)	2 (1,0)	4 (0,0)	3 (1,0)	1 (1,0)	3 (0,0)	1 (0,0)	2 (0,0)	1 (0,0)	1 (1,0)
EPMS472	7	308-342	5 (2,2)	2 (0,0)	2 (0,0)	3 (0,0)	1 (1,0)	2 (0,0)	2 (0,0)	2 (0,0)	1 (0,0)	1 (0,0)
CAMS351	19	193-235	8 (5,4)	3 (0,0)	4 (0,0)	3 (0,0)	3 (2,0)	6 (2,0)	2 (0,0)	2 (0,0)	2 (0,0)	1 (1,0)
Hpms1-165	6	218-228	2 (1,1)	1 (0,0)	5 (1,0)	2 (0,0)	null	1 (0,0)	2 (0,0)	1 (0,0)	1 (0,0)	1 (0,0)
HpmsAT2-14	10	184-220	1 (0,0)	6 (0,1)	3 (1,0)	5 (1,0)	2 (0,0)	4 (0,0)	1 (1,0)	3 (0,0)	2 (0,0)	2 (0,0)
HpmsE015	5	152-164	3 (1,1)	3 (0,0)	3 (0,0)	4 (0,0)	1 (0,0)	2 (0,0)	2 (0,0)	2 (0,0)	1 (0,0)	2 (0,0)
Hpms2-45	6	153-168	1 (0,0)	1 (0,0)	3 (0,0)	2 (0,0)	1 (1,0)	2 (0,0)	1 (1,0)	2 (0,0)	1 (0,0)	null
Hpms2-23	4	129-141	2 (1,1)	2 (0,0)	2 (0,0)	2 (0,0)	2 (0,0)	2 (0,0)	1 (0,0)	2 (0,0)	2 (0,0)	1 (0,0)
Hpms1-5	23	262-364	11 (5,8)	7 (5,0)	4 (0,0)	3 (1,0)	null	2 (1,0)	2 (1,0)	2 (0,0)	2 (1,0)	null
HpmsE120	3	219-225	1 (0,0)	2 (0,0)	2 (0,0)	2 (0,0)	2 (0,0)	2 (0,0)	2 (0,0)	1 (0,0)	2 (0,0)	null
CA523558	9	186-202	3 (0,0)	3 (0,0)	3 (1,0)	3 (0,0)	1 (1,0)	3 (2,0)	1 (0,0)	2 (0,0)	null	null
Hpms1-6	10	177-215	2 (1,1)	5 (0,2)	4 (1,1)	3 (0,0)	3 (0,0)	4 (1,0)	2 (0,0)	1 (0,0)	2 (0,0)	1 (0,0)
HpmsCaSIG19	16	211-245	6 (3,3)	2 (1)	5 (0,2)	3 (0,0)	1 (0,0)	5 (4,0)	2 (0,0)	2 (0,0)	2 (0,0)	1 (1,0)
EPMS426	8	118-136	6 (2,3)	2 (0,0)	4 (1,0)	3 (0,0)	1 (0,0)	3 (0,0)	1 (0,0)	2 (0,0)	1 (0,0)	1 (0,0)
EPMS310	13	155-194	6 (0,2)	7 (2,1)	4 (0,1)	3 (0,0)	3 (0,0)	5 (0,0)	2 (1,0)	2 (0,0)	2 (0,0)	1 (1,0)
Hpms1-155	13	202-234	3 (1,1)	6 (1,0)	2 (1,0)	4 (0,0)	1 (0,0)	3 (0,0)	3 (2,0)	3 (0,0)	2 (0,0)	1 (0,0)
EPMS342	6	340-379	3 (0,0)	2 (0,0)	4 (0,0)	4 (1,0)	1 (0,0)	2 (1,0)	null	1 (0,0)	2 (0,0)	null
HpmsE145	11	194-245	2 (0,0)	2 (1,0)	2 (0,0)	1 (0,0)	3 (1,0)	4 (3,0)	2 (1,0)	2 (0,0)	1 (0,0)	1 (1,0)
Hpms2-24	12	186-220	4 (1,0)	2 (0,0)	2 (0,0)	4 (1,0)	4 (0,0)	4 (0,0)	1 (0,0)	2 (0,0)	2 (0,0)	1 (1,0)
HpmsE082	5	244-256	2 (0,1)	3 (0,1)	2 (0,0)	3 (0,0)	2 (0,0)	1 (0,0)	1 (1,0)	2 (0,0)	null	1 (0,0)
Hpms1-3	11	221-245	2 (0,0)	7 (2,2)	1 (0,0)	5 (0,0)	4 (2,0)	4 (1,0)	1 (0,0)	null	null	1 (0,0)
GPMS159	14	277-347	7 (1,2)	3 (0,0)	5 (2,0)	3 (1,0)	4 (1,0)	null	1 (0,0)	2 (0,0)	1 (0,0)	1 (1,0)
HpmsE031	7	171-193	4 (1,1)	2 (1,0)	1 (0,0)	2 (0,0)	1 (0,0)	3 (2,0)	2 (0,0)	1 (0,0)	1 (0,0)	1 (0,0)
CAMS336	17	162-200	5 (2,2)	6 (3,0)	2 (0,0)	3 (1,0)	1 (1,0)	5 (2,0)	3 (0,0)	2 (0,0)	1 (0,0)	1 (0,0)
HpmsE013	7	252-268	6 (1,2)	3 (0,0)	2 (0,0)	2 (0,0)	3 (1,0)	2 (0,0)	2 (1,0)	2 (0,0)	1 (0,0)	1 (0,0)
Hpms2-2	6	161-171	2 (0,0)	1 (0,0)	2 (0,0)	3 (0,0)	2 (0,0)	4 (2,0)	2 (0,0)	2 (0,0)	1 (0,0)	2 (0,0)
HpmsE125	4	215-225	1 (0,0)	1 (0,0)	1 (0,0)	3 (0,0)	1 (0,0)	2 (0,0)	null	1 (0,0)	1 (0,0)	2 (0,0)
CAMS405	12	244-268	7 (1,3)	5 (1,0)	2 (0,0)	5 (2,0)	1 (0,0)	5 (1,0)	1 (0,0)	3 (0,0)	1 (0,0)	1 (0,0)
CP10023	3	190-196	1 (0,0)	1 (0,0)	3 (1,0)	2 (0,0)	1 (0,0)	1 (0,0)	1 (0,0)	1 (0,0)	1 (0,0)	1 (0,0)
HmpsE075	7	218-242	2 (1,0)	3 (0,0)	2 (0,0)	2 (0,0)	2 (0,0)	1 (0,0)	1 (0,0)	2 (0,0)	1 (0,0)	1 (1,0)
GPMS197	16	293-348	14 (8,6)	1 (0,0)	5 (2,0)	3 (0,0)	1 (0,0)	2 (0,0)	1 (0,0)	1 (0,0)	1 (0,0)	1 (0,0)
Total	381 (157, 67)	-	157 (46,52)	125 (24,8)	117 (12,7)	124 (11,0)	70 (15,0)	118 (29,0)	61 (11,0)	68 (0,0)	47 (1,0)	39 (8,0)
Polymorphism (%)	-	-	84.6	84.6	89.7	97.4	58.9	89.5	58.9	71.8	-	-
