# Supplementary material for: New Insights into Capsicum spp Relatedness and the Diversification Process of Capsicum annuum in Spain
Source: PLoS One. 2014 Dec 29;9(12):e116276. doi: 10.1371/journal.pone.0116276 (PMC4278865; doi:10.1371/journal.pone.0116276)
Supplement: S4 Table — PIC values of 39 SSR markers on the entire collection and in each species. “Null” indicates the absence of amplification and “M” the absence of polymorphism. (XLSX) [file pone.0116276.s006.xlsx]

## Sheet: Table S4
Marker	Total PIC	C. annuum	C. chinense	C. baccatum	C. frutescens	C. pubescens	C. chacoense	C. eximium	C. galapagoense
		51	14	11	8	5	7	2	2
Hpms1-139	0.807794	0.567679	0.409045	0.580382	0.363329	0.194824	0.547428	0.592593	0.375
Hpms1-281	0.599408	0.0554636	0.745605	0.141107	0.6454	0.3648	0.427478	0.535494	0.375
Hpms1-148	0.731385	0.3746	0.303154	0.638256	0.587411	0.2688	0.64265	0.375	M
Hpms1-143	0.689542	0.535967	0.552843	0.444232	0.406497	0.3648	0.353759	0.535494	0.375
CA514272	0.628246	0.24616	0.395431	0.0830117	0.386245	0.375	0.325437	0.592593	0.375
HpmsE089	0.395909	M	0.28004	M	0.21491	M	0.123855	0.345679	0.375
GPMS178	0.842964	0.574059	0.603964	0.76944	0.535	0.51123	0.641399	0.375	M
Hpms1-173	0.796717	0.638066	0.57575	0.584937	0.64265	0.304688	0.75151	0.535494	M
HpmsE016	0.815777	0.712621	0.178022	0.39294	0.501458	M	0.4992	0.345679	0.375
EPMS472	0.716581	0.592651	0.226463	0.318011	0.554688	M	0.21491	0.239198	0.375
CAMS351	0.876423	0.700603	0.501458	0.658854	0.406497	0.5862	0.763021	0.592593	0.375
Hpms1-165	0.557456	0.0554636	M	0.653288	0.345679	null	M	0.535494	M
HpmsAT2-14	0.549169	M	0.693791	0.363329	0.729852	0.1638	0.66748	0.554688	0.554688
HpmsE015	0.594734	0.374904	0.460482	0.47048	0.584913	M	0.21491	0.449074	0.375
Hpms2-45	0.605654	M	M	0.322187	0.21491	M	0.28004	0.345679	0.375
Hpms2-23	0.426195	0.106438	0.373721	0.289555	0.21491	0.1638	0.21491	0.345679	0.304688
Hpms1-5	0.881333	0.715594	0.792274	0.529514	0.535494	null	0.345679	0.592593	0.375
HpmsE120	0.443582	M	0.123855	0.275457	0.21491	0.1638	0.123855	0.345679	M
CA523558	0.758692	0.522977	0.586757	0.4918	0.501458	M	0.449074	M	0.375
Hpms1-6	0.655327	0.0725164	0.519244	0.500669	0.535494	0.4918	0.569763	0.375	M
HpmsCaSIG19	0.852068	0.638186	0.123855	0.576959	0.406497	M	0.726104	0.592593	0.375
EPMS426	0.655264	0.45197	0.335282	0.475984	0.501458	M	0.406497	0.345679	0.375
EPMS310	0.813351	0.494657	0.808888	0.424714	0.406497	0.4992	0.657382	0.592593	0.375
Hpms1-155	0.79241	0.394102	0.747576	0.253261	0.62037	M	0.529779	0.671296	0.554688
EPMS342	0.657036	0.389959	0.363257	0.570282	0.569763	M	0.304688	M	M
HpmsE145	0.527376	0.208787	0.123855	0.141107	M	0.4662	0.600323	0.62037	0.375
Hpms2-24	0.811056	0.501904	0.324865	0.141107	0.569763	0.60498	0.672	0.345679	0.304688
HpmsE082	0.566767	0.0738509	0.186247	0.141107	0.522855	0.1638	M	0.345679	0.375
Hpms1-3	0.483676	0.186061	0.751103	M	0.643711	0.6454	0.475984	0.345679	null
GPMS159	0.827172	0.64833	0.529779	0.622106	0.406497	0.672	null	0.345679	0.375
HpmsE031	0.572523	0.323825	0.131928	M	0.21491	M	0.325437	0.345679	M
CAMS336	0.831955	0.631982	0.73961	0.141107	0.406497	M	0.743827	0.671296	0.375
HpmsE013	0.670874	0.534541	0.28618	0.141107	0.324865	0.4992	0.21491	0.535494	0.375
Hpms2-2	0.632919	0.374615	M	0.367959	0.449074	0.375	0.641399	0.535494	0.375
HpmsE125	0.368915	M	M	M	0.501458	M	0.345679	M	M
CAMS405	0.793166	0.71743	0.655999	0.318011	0.743827	M	0.703613	0.345679	0.554688
CP10023	0.128343	M	M	0.385493	0.369846	M	M	M	M
HmpsE075	0.6168	0.341918	0.561377	0.345679	0.21491	0.375	M	0.345679	0.375
GPMS197	0.842182	0.890529	M	0.614738	0.501458	M	0.369846	0.345679	M
Mean	0.661968	0.443891	0.454294	0.404805	0.46042	0.393063	0.466877	0.455398	0.389757
